# Supplementary material for: Genotypic and Phenotypic Characterization of Erythromycin-Resistant Staphylococcus aureus Isolated from Bovine Mastitis and Humans in Close Contact
Source: Trop Med Infect Dis. 2022 Dec 29;8(1):26. doi: 10.3390/tropicalmed8010026 (PMC9865518; doi:10.3390/tropicalmed8010026)
Supplement: Supplementary file 1 [file tropicalmed-08-00026-s001.zip]

Archive with 1 entries (1 files):
- tropicalmed-2106722-supplementary.pdf
